# Supplementary material for: Isolation and Characterization of a Novel Escherichia Bacteriophage with Potential to Control Multidrug-Resistant Avian Pathogenic Escherichia coli and Biofilms
Source: Antibiotics (Basel). 2024 Nov 13;13(11):1083. doi: 10.3390/antibiotics13111083 (PMC11590954; doi:10.3390/antibiotics13111083)
Supplement: Supplementary file 1 [file antibiotics-13-01083-s001.zip]

Archive with 1 entries (1 files):
- antibiotics-3268322-supplementary.xlsx
