# Supplementary material for: Isolation and Characterization of a Novel Escherichia Bacteriophage with Potential to Control Multidrug-Resistant Avian Pathogenic Escherichia coli and Biofilms
Source: Antibiotics (Basel). 2024 Nov 13;13(11):1083. doi: 10.3390/antibiotics13111083 (PMC11590954; doi:10.3390/antibiotics13111083)
Supplement: Supplementary file 1 [file antibiotics-13-01083-s001.zip › antibiotics-3268322-supplementary.xlsx]

## Sheet: Supplementary Table S1
Supplementary Table S1. Annotation of the specific function of ORFs in phage vECPW8 was conducted using PHASTEST.
CDS_POSITION	BLAST_HIT	E VALUE	PROTEIN SEQUENCES
complement(3..2135)	PHAGE_Entero_Bp4_NC_024142: tail spike protein; PP_00001; phage; -	9.77e-83	MNELFSQGGKGSTGILTNKQAIARKFGVKQNEVVYFSVGVDLGGYKVIYDKSTQRAYSLPVLPAETTAVSLNEHAVLVHSAGTVDLGELAATRREFVCLSDSFATDLVVNTRNEVLFHNGIGYTYLGTLPVTITSETNPVGNGDWKPQTGPNLRNDLRLVSAYFKEISEISTTNISDIYDTVCIGVRYVYSRSTGAVDGITKIASADGAVWELTSATGIYASDFCTDTPSLMKAYTTSVALSCDFIIDKNMTGLMASTDDPVSPGNNALKSVICCVSNSTIRFVGDGALRLANQGRPQSHIIYVANGVQNVNIYNPVLEGDRLTNTTVGEHGWGLTILQSSNIRVIGGLYTNMFGDGIYIGMKWGTTDGTVPGNIYIEKPVIRQCRRNGISLTSGENVL…
complement(2184..3311)	PHAGE_Escher_EC1_UPM_NC_041906: tail fiber protein; PP_00002; phage; -	2.43e-165	MNAHNPFDAKQDWSNPYCQNSSNDPMVDALLGNAYHVVRTVYCNLGNLKLLYDFLNQYGMVIGIQSEAELKALTTDAKYARIYETAIDGKRIITDYLYVDGDLTGIIPDNPSASGSWVAVSSSSGDQPTEGSSTYILFSYDAVGGETTVNVPVDTVGVPFITVDGFVQIVGKGFEFNPTTGVITLAQELEAGQEVIAFLTGVPASPDKPTIDNWRVVNWLYNYGNAVGGEQVIDIPFEFLDVPAIYVNGLRRYKGLASKSYTIDPNNHRIFLTEPLATDDVLIVSIGGNIETIYATDRTIQEIARGFNIKDSEVILDVDTTTYLNDKAVIYVTGQQKSYKLPPLPTNVRVGSVTGDQLTYVPGNVVVTLIPITIL
complement(3308..4018)	PHAGE_Escher_EC1_UPM_NC_041906: putative tail protein; PP_00003; phage; -	4.17e-178	MQKLSEVYRGLALSTLKGTGAVTDDRLDIEPDSKPEILAAINEGLVRLHSRFPLRTNSCIVEMKEGRTDYPLQSKYAYSRFTKPTLEIQYPYIMDGFMKPFQDDVIKILNVFDSSGNRRRLNDDSDPHAIFTPRPDTIQCMRPRHFEALNVTYQAKHPVLTGDEEQEVDLADTLMTALHNWVGYRYHTGLNTPEANAKAAEYLQTYESICGEVVDYDLANGSISITETKFEQRGWR
complement(4025..5614)	PHAGE_Escher_ECBP1_NC_018854: hypothetical protein; PP_00004; phage; -	0	MSELIKQELDEWLDQVDYSHLNSSNYVPSQFALTFANFIKLVNGKEGESNKTPPVHLKMLDKMISPNQYVVNLCFRGAGKTAVFMEYFTLFLAVFGHLPSLGKVEGMIYVSDSMDNGAKSARKNIEFRYKNSEFLQQWIPEATFTDNLLEFRNVEGHRLGVKLFGAKTGLRGTKIYGKRPTLCVLDDLISDGDANSKTSMEAIKDTVYKGVNHALDPTRRKVIFNGTPFNKEDIIIEAVESGAWDVNVWPVCEKFPCSREEFQGAWDDRFSYDYIKAQYDMAVKTGKLAGFYQELMLRISSEDERLVQDSEIRWYSRQQLLRMKSCYNYYITTDFATSEKQTSDYSVISVWAYSSNGDWFWVDGVANRQLMDKNFDDLFRLVQEYQPQNVGVEITGQQG…
complement(5607..6296)	PHAGE_Escher_EC1_UPM_NC_041906: hypothetical protein; PP_00005; phage; -	4.91e-168	MSELTKQQIINALPTNFKNSVTQELVDTINNIIQDQLVAESFRENFISYSGVMKEGKFKTQDYMNAVQYVTYKHMGYSNKEAYFKTFPNRQAELVARGTSEKDISAYVSAYHRGKLVNLIMEQSLVPVWIVNQDNYQKAINVQVELMTTAASEKVRCDAANSILTHLAKPKDQVTNINLDLRENSGLTDLKATLAALAEQQINAINSGVPTKEVAGSKLVRADEDITDV
6467..6757	PHAGE_Entero_Bp4_NC_024142: hypothetical protein; PP_00006; phage; -	2.77e-57	LRIYMRVHDSKDEYKELDHTKAGILSGDIIITHDEDTYHELAGMMLLDNRHGIKILEPRETYSLEKRPSSLVFFTKLPHSVSVSRSKDSVRMMVTM
6958..7353	PHAGE_Shigel_pSb_1_NC_023589: hypothetical protein; PP_00007; phage; -	1.9e-79	MSIYAFDIDITGVLRKQEPYYLGEPEMVSKFLSKHVVFLPDCGESHEIVGSFFLSNLQINTEILTEPKVYDLTEYSDFETFFPGIRFYKVPGWEMIVEHNLFNKTLSVYFRHIPKGRKIHHEIHTNRPQFC
7319..7633	PHAGE_Escher_ECBP1_NC_018854: hypothetical protein; PP_00008; phage; -	1.64e-58	MKFILTAPSFVKGEFLYTTDFTLEEVIDSNPQHVILVPTLEDYHEVRGQLFLSGNDRKVVCIIPPSVYTDSSAYDALPFMMVSDNYQWDCRHEDEKYHYYYVRK
7637..7960	PHAGE_Escher_vB_EcoP_G7C_NC_015933: hypothetical protein; PP_00009; phage; -	2.29e-45	MHLYCLLSFATTCYLSPYTLDNILAGKGSVTTILYEPSEEAEEFIGSCIMLGIPITLTKINTSIVVPEGKLVYIFSSQEPMVVTTLTGRLITLYPSTSYLSSDECAP
7957..8295	PHAGE_Escher_EC1_UPM_NC_041906: hypothetical protein; PP_00010; phage; -	3.86e-71	MNRVLYLHQYKDEVSVYSENINEAIEWLLLQDCHMLMLSGDLADSTRGSILLLNSPAKLTILNPGEFIKIPAGESAFLFFEPRIEEGFVGLTIDSRPNKDFKRVRIISHETY
8282..8608	PHAGE_Escher_ECBP1_NC_018854: hypothetical protein; PP_00011; phage; -	2.73e-68	MKLTKIGYAGGPISTTHTTLQDLVPGRLTPIILVPDEQTLHEVKGLALLLNKEVIVEVLEPGKELPWSSYMYSPWHVNADKYTLTFGITNELQTPHLVYASSYLSAYK
8810..9133	PHAGE_Escher_ECBP1_NC_018854: hypothetical protein; PP_00012; phage; -	3.96e-71	MTTQATVRMTAGTLLGTVNSAATTVADTFSTATKAVGMLNSYVSTMAEKQAIRTKLEMHTFVNKLAEETAMTETLRKKSIEEFCKDSENARIYNAEYSKVIDILTKD
9268..9747	PHAGE_Escher_ECBP1_NC_018854: hypothetical protein; PP_00013; phage; -	4.31e-101	MNPLLIEILSLFLGLVTDGQTHKSKNHLSGEYKMSIQKFTFGQSNAAASTAKTDKPKAQLWLNIGYVANEGSDDEKFISLPTGIPLDTQEPLPTNSSNADFRAMRCAQNDLLEQLIAYAQNLEPGEEGIINLQVQLRRVKAEAADIPADENKYARKLTF
9888..10076	PHAGE_Escher_EC1_UPM_NC_041906: hypothetical protein; PP_00014; phage; -	6.25e-39	MLDFITFCVIFYFLGWKLRHKWLLIAKLPFVTIECLIASVKHKKAMTQYYKQQAEEFAKRNQ
10073..10255	PHAGE_Escher_EC1_UPM_NC_041906: hypothetical protein; PP_00015; phage; -	1.84e-38	VIFTNIEDAIEECIFRRYHTGVQKRHYGVVQLNGYQMVVRIVRNNKPFNFMWSTKSCVNH
10240..10368	PHAGE_Escher_vB_EcoP_G7C_NC_015933: hypothetical protein; PP_00016; phage; -	1.22e-21	MRKSLIMGTKEDVQKMKGRLAAKKQASEPVRKIVTFNHPCIK
10447..10764	PHAGE_Escher_EC1_UPM_NC_041906: hypothetical protein; PP_00017; phage; -	1.5e-70	LNEIVCILPHSAKIADRNIRIHLPFPLSNPFSRNERTTVEDIEVAYEAYLRNRLISGDKLITAEMERIASFVTDSTGKPVGLIGTESDVNVIRKILLEALSEQPQ
10748..10981	PHAGE_Escher_EC1_UPM_NC_041906: hypothetical protein; PP_00018; phage; -	9.1e-48	VNNLSDVIVGNEIFVDRKGYARIKLKGTNRTIVRKVYSKPFSNFSIDEVRINNKMYFIDSKVSVCHTDGKTSLEYTY
10994..11215	PHAGE_Escher_EC1_UPM_NC_041906: hypothetical protein; PP_00019; phage; -	4.61e-47	MLFSTNYGICPICKKGRGVANHKKCSRILQKQRNQKEWDKILENQHKDEFKETAIKASTQLIRRTNFIEGYQK
11463..11783	PHAGE_Escher_EC1_UPM_NC_041906: hypothetical protein; PP_00020; phage; -	2.28e-73	MKTILVVHDSTFTDVDKMMRNIDYVSQTSQAFNEEFTLYCNAKSPLVPILKESGLPFSTENFPEEPDYVISFIYDLHDGSEISELAMNQWRSKRPVFAFQVLKPKD
11786..12136	PHAGE_Entero_IME11_NC_019423: hypothetical protein; PP_00021; phage; -	5.22e-79	MKEILVFTTNVLGQHTNAAAKLAYKKHGARWGMAYGHYGNSFAIPVRDGNGNRIKEGAIYGFIEGFIAYSSSNPQWDFKVMSNDYLDPYQFINVTGNVLLPEAWRKHLGDAYNYWS
12139..12399	PHAGE_Entero_IME11_NC_019423: hypothetical protein; PP_00022; phage; -	1.45e-55	MTYEELWSAQVRARALTRHDIYYALQNELKSRTKLGHISGFIKIPMTSLVWPYQKKSNEFNSNGLHVRIDYLGQENSIRITFWTKR
12453..13268	PHAGE_Escher_ECBP1_NC_018854: RNA polymerase RNAP1; PP_00023; phage; -	0	MYSSIEHQKQLEKLFNKNQLLPRMRKEFEDSEEIDFKAFAAYLEIDYKLLIDAMVQIALHKRADIQTMIGSLMSHSDDAQYIADCLYKMAENDCFNYDPTIDKFGVIYEISEDVQMELEAFQYPLPIVSAPKPVKCNRDTGYYESRGSIILKKNHHEMDVCLDHINRMNNQRLCINWDVANYVKDSRPNMDKPKEGETRQDYEKRVKAFEKYSRTAKEVMELVTKEGNNFSLAHRYDKRGRTYCSGYHISYQGTSYNKAVIEFADKELVED
13268..13774	PHAGE_Escher_vB_EcoP_PhAPEC5_NC_024786: putative HNH homing endonuclease; PP_00024; p	8.36e-37	MKPTQAELMELIDYGPVNGTFHWTHSPLVYINVRGKETGLSGSRGHRKIVINKQEYKAHHVAWCIMTGSWPEQVDHNDTNRANNRWNNLREATHAQNMCNRTMNKNNTSGFKGVRIRNGKYLAQIQVKGTKIALGSFTDPVDAAKAYDAAAIKYFGEFAKTNKELNNY
13819..15036	PHAGE_Escher_vB_EcoP_PhAPEC5_NC_024786: RNA polymerase RNAP2 subunit A; PP_00025; pha	0	MQLLTAREYLKVDIANSYGLDKKTWDERIAWFDENEANLLNLVDEAEDSALFFAGVNAWKDMKAGKPIGYAVALDATSSGLQLLACLTGDRSAAELCNVVNYMGENGKPLRRDAYTVIYHKMLDILGEASRIKRSDTKQAVMTAFYGSEAKPKEVFGEGIRLKTFENVMETVASGPWALNKFLLQCGNPDANRYVWVLPDNFHAVIKVMIPEVQTVNFLGKPFDITRMVQGTEEKTRMLSANITHSIDGMVVREMLRRCNFDMNQMSYVKALCEGTGEYTVGSDDNYEMVNTLWTSYEKSGFLSTRIFDYLDSETIALVDTDVILAMLNTMPKKPFPVMTVHDCFRCHPNYGNDLRRQYNQILSDIAKSDLLGFILSQVLGQEFSAGKLDDSLWQDILE…
15094..15276	PHAGE_Entero_IME11_NC_019423: hypothetical protein; PP_00026; phage; -	4.29e-32	MLINFEVIFQLILIVLSVLVLATIIRAHKSKFAYCYYGAYSLGCFVIAGWIAFAIYCVNN
15351..16184	PHAGE_Escher_EC1_UPM_NC_041906: capsid decorating protein; PP_00027; phage; -	2.78e-180	MPTLKVGFNKTTNVVTVLDAGGSIPGGSVEVGTFVHPDATYPDSLVIFHGVRDLLYKRSAKDPSKAGFWPNNIVDMQSISIDMKATPRLTIATKLARVVSAIEGEDINWHVDVAGGKAPFTYKWQFKADTAGAAFADISSSTNQSAATATLTLKGVTAASAGTYKVIVTDANGTTVEDESLLAVGYYEASSLVATPASLDLSVAADITDGKTVTIVAMPVGSSSGALSIKTAPESGRATATIAGNVLTVKPVAAGDATSVVVTNGTVDVTIPITVAE
16290..16478	PHAGE_Escher_ECBP1_NC_018854: hypothetical protein; PP_00028; phage; -	2.06e-39	MYKEIAFFSFLLGGLIGAGFVAISNTYFGSTPNSVTQTLKHECELNIPRNQNCVMQFIPEKR
16475..16660	PHAGE_Escher_EC1_UPM_NC_041906: hypothetical protein; PP_00029; phage; -	8.28e-35	MKLTQSQIIFLRMVQGGSATSNRNNKTAQSLKKLGLVQFNTGLGWSLTPIGVLQLSEMKGN
16661..16990	PHAGE_Shigel_pSb_1_NC_023589: hypothetical protein; PP_00030; phage; -	1.15e-71	MKTLLKGVAVAALIALVPNAQAIKPEPILEGAQAYLDDTRDAFGQGFFMGSMISYIENTNNCVPEGIKYSVILPKIAKVVIYDSAILKMKNTSQIVVYSVHKAYPCTKS
17025..17231	PHAGE_Shigel_pSb_1_NC_023589: hypothetical protein; PP_00031; phage; -	1.88e-43	MASIDSLTVCNSRQARNFIIRALKAGNVPFLTSSPGMGKSAIIRSIAEEFGMKLIDHRLSTSAPEDLN
17340..17888	PHAGE_Shigel_pSb_1_NC_023589: hypothetical protein; PP_00032; phage; -	1.06e-132	MLNINESWKDIVGYEGYYEVSTHGRVRNTHTGMIKNQCVQTSGKYLQVSLWKGNKEKRCLVHRLVAIAFIPNPEDKPQVNHLDKNDKNNHVQNLEWVTISENHLHAFANGRKGSKSRLGEKTSKASQYRYVYWDTKRAVWKASIKIDGKTVNIGRFNTDLEAALAADEAIDSWGWDRIKNFQ
18100..18945	PHAGE_Escher_vB_EcoP_PhAPEC5_NC_024786: hypothetical protein; PP_00033; phage; -	0	LPFRNGDRAEFIPFADLFPIEGDEVPEGYNGWLLFLDEFNSARKEVVAAAYKLILDRMTGQKKLHPNVMIVCAGNKATDRAIVNPLGTAMQSRVVHFEMELNFDIFVEDVMIPQQWDERLVAFLHANPGYLHDFDPAHKNKTFCCPRTWDFVNKDLKNQPEGALPDEDSLYYSGFVTPGKAVEFVQFTQVYNRIITIEKVVKDPLGCALPEDNNLCWATVNHLANKTTEENFADVLQYIERFKTFTHKILYFRTVGRALPELQATPEWRKAAANISRYIH
18950..20125	PHAGE_Escher_EC1_UPM_NC_041906: hypothetical protein; PP_00034; phage; -	0	MNQFPQHTLSDEQLMREYDRIQAQAFLGRSAAFFGSLLCSLKFSWKRGDCPTACTDGIELHFNPDFFIWMCPDARETVLMHELWHVAYLHDIRRGSRDPEVWNQACDHFINLQLEEDGYKFTGIDEGICKDPQYKGWVEEDIYDDLMKNPQKRQKPSGGAGAGLAGDMKSPTSGQSQGAVVNNVVRAMQSQKMAGGTMPGKGAGRMEEVITQFLKPVVPWQEVLMNFFTDIDDTHYTWARPNRRYTDIYLPSLEDDEGRLRHLAYFEDVSGSISSADSLRFNSEVAYVKSQFNPKKMTLITFDDVIQEEIDITEEDTFEEIKITGRGGTNLEPVRDWIIKNKPTAAIIFSDMYVRPMEELPFDIPIIWCVLNNPNATVPFGEVVHIPKGMK
20125..20631	PHAGE_Entero_Bp4_NC_024142: dCTP deaminase; PP_00035; phage; -	5.08e-118	MVVNGNSLYRSSQLLDVPDHKVSEHGVSYGLGEAGYDIRIKQDITFYRLFGLIPMVKVVDGKQVSRHFGKFTLASAIEKFNMSPSCVAIVHDKSTWARHALSVFNTVIEPGWKGWLTLELVYHGRKKLHIPAGSGIAQVLFHLVQEPANYNGKYMNQENKPVAARSSK
20641..20850	PHAGE_Escher_EC1_UPM_NC_041906: hypothetical protein; PP_00036; phage; -	3.34e-44	MSVFQVTHATSDVRLTINAANVIAVEQIPQSDHARVIFVDNNYIETKETYRSVRNYLKKALTPASKDSE
20924..21166	PHAGE_Shigel_pSb_1_NC_023589: hypothetical protein; PP_00037; phage; -	1.18e-47	MESLAAILVMLFVLAVYLIPTIIAFSRGHVSKWGIGVLNIVLGWSLVFWVVALIWSLSNKGQNQVTNVTVVQTNGGSKAE
21284..21667	PHAGE_Entero_IME11_NC_019423: hypothetical protein; PP_00038; phage; -	2.45e-77	MPNRQNGKSILYGLDLSKLEQTAMLTLGKTMHDQVENETESDVYALMQDLIQKGWPSRIFNVPSYIPPEPHLKSKVDHIIDKFWAYPGEGHMYLYLEQLRKNPITRDLFKGKSTTHHCPWYRRGSKY
21667..22110	PHAGE_Escher_EC1_UPM_NC_041906: hypothetical protein; PP_00039; phage; -	2.26e-97	MRIPFLRKREQIHVLYKKGIENEYELNRKSRSYITKLFMGTNNPDRLLDFVFEQVFIIYSLAMSAGSQEVSDKARHALCMLRKEYEALMYEDLYSFKKETAVACSEALTEGVAVLQELPRSEFKLVYVQVKRITETRSGITNYLRSF
22110..23054	PHAGE_Escher_ECBP1_NC_018854: hypothetical protein; PP_00040; phage; -	0	MIKASVIADSVHPETGTRITTFELVYPRFIHSEFMTHRVFNRNASSSRAIPTSKLIEQVRNEPVMPSHWGKNQKGMQAFEELTPMEIEDAKFIWDNAASAAAVYAEQLRRGQVHKQIVNRILEPFTHIRVVVTSTSWANFYGLRDHKDAQPEIRELAQAMRKAHEESTPRALSYGQWHMPYIAHIDRVGAHNFCKRNRITRDEPSVAEVYGLLLKVSAARCARASYNNFEGRPSTIEEDLGLFAKLVEDQPIHASPTEHQATPMNLGEKYVNNMNPVTWEQGVTSMDKEGNLYSGNLLHFIQFRKLIPGEAITE
23051..23263	PHAGE_Entero_IME11_NC_019423: hypothetical protein; PP_00041; phage; -	1.85e-36	MKKLALYAMLISALLTLTYAYKVAFVVGTDIQLILASVLFFVSEIGLWCIYYFARDYEAIREHDEAKERM
23351..23563	PHAGE_Entero_IME11_NC_019423: hypothetical protein; PP_00042; phage; -	1.16e-45	MPAKYRIKDTPVMCEGEKGDIVHACIQDDFNAAQMLTQMTNTLHVSVTLDPTGDYPCFPIPAHNLEQIYD
23556..23870	PHAGE_Escher_vB_EcoP_G7C_NC_015933: hypothetical protein; PP_00043; phage; -	2.64e-68	MINPEVIHSKTGKAVPLSEIAVTGDIAACPANIASLCMCIAALAEERKLWLEPSKEMVLAGMAELNALLKEMYDENGQLVEPTDDQISDAVVFVLQAMAGKRNG
23863..24075	hypothetical; PP_00044; -	N/A	MVKFKPGDVFYDSKNKCHFVLELELRVLESFCVRMLTKNNNLYGKPLTLVGYNHLELSRFTLVGRKAVIK
24103..26670	PHAGE_Shigel_pSb_1_NC_023589: hypothetical protein; PP_00045; phage; -	0	MLVADTNEVATSATLGGKETIAFGISDDPAFFHVLSTSLYNNPTLAVVRETICNSWDAHIEAGKTDTPIRITIDTDNFITFRDYGNGIPDELIGSIYGVYGASTKKANSSATGGFGLGCKSPFAYTDSFQVTSWNQGKMSVYNVAKAAIENDGKPGIVPIVTNIPTEESGMEVKFQLGKHDVNTFVHYITSIVFNGEIKAELSIPKLVKTEAGNSIQQGDYTLLNTLGMSFEPGSYDMSDSWYKGYMGNSNIFVRYGNVMYPIVSSPASEEAVGLILNFMNIIGASNLVVQAAPDTLAIAPSRETLSNQKLTDDGITTLCVDLVDRMEKEIKAKIPEAIKQVEKYASEATTCYWKYPPFLSAVKDSIVQRYMSSSLWAKQRKHHIKHWRNLSNKALLAR…
26675..28720	PHAGE_Entero_IME11_NC_019423: hypothetical protein; PP_00046; phage; -	0	MKIELISIIALAVDSRNLTLWKPDGSTIVYPQSDLRVARIVSEAQTKGLGTTKDQVEVNIAPEVELRTEYLEAEKNTNGFVRFFKVAKAKLKEFFQDGTGTQPDRIISDIKLGNPTKTLVSKAMDTFLAVQANEPEVTVSDGFYDSRDNLMWVTGWNKDHNHPALVRFINDVLRCGYDHTNRTLAQDWPIAIRAVSDDEMGEFAKQAQHIKGVHIVFTSRDETPLPYVEVVKTTNQDKLAAASEKLAALGAISTDDANFHTDVKEDEVVVAVTNNGVIPGVENLHRHLRQSAKLKDYKGFTKFLERLAPVIKDRLHSVEDLMKFMETAELPIADDGSILFLKRLKFKEVNGGKRVFVDCHSGNIRQWVGCKVQVREDLVDPDRRQDCSNGLHVASMSYI…
28783..29178	PHAGE_Escher_vB_EcoP_PhAPEC7_NC_024790: hypothetical protein; PP_00047; phage; -	3.47e-93	MSKVFRSNRKATDEDIIRMNAVGLSLATIAKTLGVHPTTVTLRLRSLNIEPADTRRTFMENVLRPLPTHVADWLSEQVGPAYEIRSYVRDLILEAYNNRHLNQESEHDKFIRLYAGKYGSLVPESSTKSDE
29261..29563	PHAGE_Entero_IME11_NC_019423: hypothetical protein; PP_00048; phage; -	1.49e-67	MQVLADAQAALGKLSLLMKTNHMAIFPANSNRLALLDSLADQIVTATGVGTFLGMNVPGALAEVNRSNYSKFEDGEPVFNENMKVMKGKDYTPPDLTPYI
29571..29702	PHAGE_Entero_phi92_NC_023693: Phi92_gp206; PP_00049; phage; -	1.39e-12	MTEDFLTWFEKTFPVHLWPSEEEREELKTYTWLAWRDAKRVTT
29742..31052	PHAGE_Entero_Bp4_NC_024142: DNA helicase; PP_00050; phage; -	0	MFSKPTKAPLNKGQEAVAKEFFDFLLDPNATEFNISGPGGTGKTFLMSHLIDDTMPAYMETCSLMGTKPMYNEVVMTATTNKAAEVLAQATGRPTSTYHSFQGLIVKNDFKTGEANVVPSKSFNIKKNKIIFVDEASMIDRQLLKYAREGTHQCKLVFVGDASQLLPVKENKSPVYAGNIPTHYLTEQMRTDAPELKALHQQLRDTVEGKTGFLPIKCIPGIIDWVQGEEMEKLVLSHFTQPTNSRIVAYTNDQVINYNNYIREANGYVGEYSIGEQLVSNSAVRLGVEDRLSIEQDVKLIDQDSSTRMIQVTGDLELEVRDSTLDLGYGGIVSEVPVPTDPEYFNRLVKWLGKEKNWEPYFRLKETIPDLRATHACTVHKSQGSTYDTIFIDADDLSS…
31063..31593	PHAGE_Escher_ECBP1_NC_018854: hypothetical protein; PP_00051; phage; -	1.04e-129	MPQIGSATIGQVANSSEIVKHLFLAELVRLDSVLNGIIDKNDRINGIDVSAGFLYQGEFYQRSNAARPPTYGERLTLNPELWPAMDKYLKASSRLIMEVHLVNQTVYRLVRGCMSYQDVRDALPECLVAQDQTGKYKELPRTREAAWTLAGDPMAIKQYEKILPSIEYYAASHLIF
31603..34182	PHAGE_Shigel_pSb_1_NC_023589: hypothetical protein; PP_00052; phage; -	0	MRYITSQDTGKYPIAILGHQIRREEMIKTYLLPNDLSMEDFIFIELHSAPGKKKTPAREIKEFIQQELQQVLDDAETQYIICTDSDYFKILTKEAKAEANLGYVCDSVWGKQKVIYAPSYRQVFYDPPVVKAKIAQGMDALLNHIRGQYAEPGQGIIEFEAYPDTPEKIKAWLDQLLEMNKPLAIDIEAFGLKHYNAGIGTITFCWSKTQGIAFNVDYEPIPGATEAPYGRINRNDVVRNLLREFFIKYTQRQMYHNISYDVYVLIYQLFMDNLIDTEGLLYGMEIMLRNWDCTKLITYLATNSCAGNHLSLKDQAQEYAGNYAQDDIKDIRLIPNEQLLRYNLIDGLCTWYTYEKHWDTLIADDQLDVYNNIFKPACEDIIQMQLTGMPMNMDTVNQV…
34179..34484	PHAGE_Escher_EC1_UPM_NC_041906: hypothetical protein; PP_00053; phage; -	1.92e-69	MTKSTKETVVRKYHWMVAAQVVFQLPKVDDGSLLTMNTMLLTDEPYVTYKDLARANHSLKISLDQRFDTSVDLKDIVYLSLSNLGLMSEPEFQANMIPKDK
34484..34960	PHAGE_Escher_ECBP1_NC_018854: hypothetical protein; PP_00054; phage; -	4.68e-116	MAKLSGGLNNWYVVPVKHPQRKEQEPYQAECEDIIQALGMTFDEGCAFKALWRNAAARMGNGKPGNTAVYDAEKLVHYANRILAKEKLASELFPDPATNVNTVGSYWHHTNNGKPHFTKEFSFIEIVYKDERDEIYSYNFNQLSEIKWNRVHRYRITY
35032..35529	PHAGE_Escher_ECBP1_NC_018854: phage-associated homing endonuclease; PP_00055; phage;	-3.42e-120	MKQRIAHDRLLQLVSYDPISGIFTRRNTGKVSGYLMKSGYTQLRVDSVLYYGHILAWFYVHGVWPTDRIDHKDNIRHHNWIDNLREATHKQNNQSAVLSKTNTSGFKGVSFSKNLGKYRATIWVNSKPITLGFTDDPREAAVLYDEAAITHYGEFAKTNKQLGLL
35526..36506	PHAGE_Escher_ECBP1_NC_018854: hypothetical protein; PP_00056; phage; -	0	MKLTNKHDVSLALAVWLVTDDYDYVDNPKYLSVTTLLKPIKQIVMKHRVDLSDQSIDVMDFVSTSMGTGLHDSIEKAWKLGHKTALKKLGYPQRVIDAVVINPTKEDFDANPDLIPIYIEQRGTKVVKGWTIGGKFDIVTEGLLQDFKSTSTYSWVAGSRDDEHKMQGSLYRWIHNDIITEDVIRINYIFTDFMKHMANSNPNYPANRIMHKDIPLLSVEKTERWVEEKIHLIEKYWNTPEEEIPECTDEELWRTEPQFKYFSDASKVDVPGARSTKNFDDMASARIFMAEKGGKGAIKVVEGQVKRCLYCPVASICKQRERYFPS
36503..38656	PHAGE_Shigel_pSb_1_NC_023589: hypothetical protein; PP_00057; phage; -	0	MSIDLTGVTHHAAIEEIVDVLCNKTQNNDRGFFRVEVAYFLAKMASCMGATIVTKDRGDLPVNIYAMALATSGFGKGHSVNIIEDGFMTGFRKRFMEDTMPVIANDRLWKIANERAARQGTDQNDEFDKVEAEYKRAGAYPFTFDSGTPPAVKQLRHKLLMAGCGSINLQIDEIGSNLLANTDVLTLFLELYDQGKVKQKLTKNTAESVRGEELDGKTPANLLLFGTPSKLLDGGQTEDQFYDFLDTGYARRCLFAIGHLDKRAHATMSPEEIYRNLIKQDNVQSLGKWANHFHSLADPNLFGFKMVVEDAVGIALITYKIDCEKKAEAMADHEEIRKAEMSHRYFKALKLAGALAFVDQSSFIEMSHLKQAILLVEESGAAFQGILNREKAYVKLAKY…
38713..39048	PHAGE_Shigel_pSb_1_NC_023589: hypothetical protein; PP_00058; phage; -	9.44e-77	MTEVIPNDMNTQLILIAGFSASGKSASLRNIRNQERWLYLNTEAGKRLPFRNKFNTYNIEDPYQIWEAFDVASPGGEMADDVDGIIIDSATFMMDMLESQYVLPSANTQKA
39181..39672	PHAGE_Escher_vB_EcoP_PhAPEC7_NC_024790: hypothetical protein; PP_00059; phage; -	3.2e-58	MSKKRFGNELHPLYYTWLTIKQRCDNPKHASYKNYGARGITRAEEFSDFKVFAAYLESLDGYADRERLGLTLDRIDGSLGYVPGNLRWATRTTQAINSRKRRTSKATYLGIGLNTTKKKWSARICNGNERIFVGNFDSEIEALEARNAYIIEHGLPHAIQKIK
39818..40261	PHAGE_Escher_EC1_UPM_NC_041906: hypothetical protein; PP_00060; phage; -	9.54e-99	LRTLLNVSWGDFAQFFKILLQQKVVKFGKPVIITAHAKDELDEAAGVMKTFIPVKGSLKNNGLEAYFSTVVYAERVDIKELEKYGNKMLEITEEERDLGYKHVFQTRPTKKSVGKRLRSPMGMFDKSETYIDNDAQKLLDHLAEYYA
40301..41104	PHAGE_Escher_EC1_UPM_NC_041906: ssDNA-binding protein; PP_00061; phage; -	0	MSLFSNLKEKTKNVEAVKDSLGGGGFGVKESDIYTGTVKVAYVGKADSGADWMQLIIEDLKNSDGVPAGEFRAQVYFTSGNAKGNKPTYEKNGKEYFLPGYTVINDMMLMATGTELPEADFEEKIVKVYDFDAKAEVNKSVMVPVDLVGQTVTFALEKVLESKQVKGDNGYVDSGETREVNEIQKVFHSELLVTVVEAQEAEKAEKELTPELAVFYAAWLEKNKGKTRDKTKGSAGGNGKGGLPPKPGAGTGTGTTPAGGKSLFGKR
41104..41658	PHAGE_Escher_EC1_UPM_NC_041906: hypothetical protein; PP_00062; phage; -	1.15e-133	MKIPIVGADISLRNWGLARGMLDIESGVFEQVELKLVQTEVDHNKQVRTNSKDIQAAHDLFLGCEEWLRSAKAVFVEVPVGSQSANGMKSYGVCVGLIGAFRALGCPIFEVSPIENKLALVGDKTASKDTMIRAAHAIYPEANWLTDKKGKLLNKNEHLADAIGAIHAGVNLPAFQNLIKLLKA
41660..42112	PHAGE_Escher_EC1_UPM_NC_041906: hypothetical protein; PP_00063; phage; -	1.78e-65	MQIILNQSEVEAAVQAYVDDQINLAGDINIVINADGTASVGINEEVSHEDDTPPLVEKKTRRSRKNPQEAKHRPVEPEPEEVVEEAKVEETQTSTGGPNGNSTPEPEEAVAEPEAQEEVVQEEDMKEDRELPPEERPVTKPSLFAGLKRS
44161..44541	PHAGE_Escher_EC1_UPM_NC_041906: hypothetical protein; PP_00064; phage; -	4.57e-88	MATVSKEAIEAKIKSVYYFNGADAVKSAFVDPSALPADDLANLGLTTHCIIILENDFKVEGVSACVDPAIYDEQKGRQYAYENAFNKIWELEGYLLRQALHEKEETAKALASFAENNTCDGGGCTI
44666..44899	PHAGE_Entero_IME11_NC_019423: hypothetical protein; PP_00065; phage; -	1.9e-48	MTQVSITSVVREAILNNTVRTYSFDEISEKLGVTRYIAKKLYFSFLWFPSEETLRKIKETGKFPSEGRKPKMWRTHD
44892..45098	PHAGE_Klebsi_Marfa_NC_048798: hypothetical protein; PP_00066; phage; -	5.29e-12	MTKSFAAHQLRVLDELGALNQKIHDLSVFINTNETFTKLDQFDQALLRTQLDTMSAYARVLELRISRF
complement(45131..55489)	PHAGE_Escher_vB_EcoP_PhAPEC7_NC_024790: putative virion RNA polymerase; PP_00067; pha	ge; - 0.0	MSTFDRLAGFADSITNAKQVDVSTATSRKQAEQGQNPFQLTPQNAYQLQAGRAGNLGAGAFEPGSLQADFTQASPLEIINKYGNEQGLQILNSRANAADAVRQDLSKQRTNAEAFGDTLSGVGLGVANTLGGIAALGTGLVNDNAGASIASSLDWLNKGVHNLQSDALNARRNVVQNQNVISAQENEKLYKQDIAKGESELVASLSRIGRDAYDSVANTLSNDMAATDGIAEGVGSLFTGGPLIRGVSALGKVMVGGDKAVKGITLAAELGSRPARTALATGRIAAPAIAIGGMEAGGAYQQTANEIMEMPFSELAAKSPVYQQHIKDGLTPEEARRQTASETGITAAGLTAPVAALTGPLVSKFELNPLKVGSLAGAGSNLLRETVEEGIQSGTSQFA…
complement(55584..57548)	PHAGE_Escher_vB_EcoP_PhAPEC7_NC_024790: putative structural protein; PP_00068; phage;	0	MSQITWRNVDAPNFSGVGDNIRTFGNMIGNATSGLSDALGNFQNAAKQEAGNAVMMNAMQYQDPTEYRNALASGALFQGVDPSLVSQRTLQNLDERAGTLLTQQGQQGTNDYNAYTFGRLKDVNSALDNASPAIRLLSEAYQSGDQNRINTALGQTRDALSALPADQQLELLSSLQGQGGAAINQAQNRFDLGVAQRNDADSQAAMGVMSQITRGAENPNDARLLAEAYSKNLSPVAQARLQEILARAYPGVYGNNVGATSAPGTAGTRQGSPYDVTYQFAGTSTPITQMSIGDVIKHQDVMKTNQGASPVGAFQINQATLQDFAPKVLGSDWQNQPLSPENQEKIGKAIFEARKNGNLKDTWAALPNSTPGAYKDMTWEQIKPVIAQAEVGADPFALI…
complement(57561..58004)	PHAGE_Entero_IME11_NC_019423: hypothetical protein; PP_00069; phage; -	2.25e-93	MDLSFLTGNQIPQPAAMSWMSNNNQNFNTPAMNYNPGAAIGMSTNFGTSAPNTFMSGSASQLGMNVPTFQLGLGALGSLANIYSGFQANKLAKDQLNFTKSVTNTNLNNQIKSYNTALEDRARSRATAENRDQSTADAYIAANKLTR
complement(58018..60537)	PHAGE_Escher_ECBP1_NC_018854: hypothetical protein; PP_00070; phage; -	0	MADTISDSYLNGPGIRMRLFSSWSKNHYDSKIGMAGSSLGVLAKIDPTVIEGQITPPAGESVYVQAAEIGFADFEQWCDQYLYENAPSRIMERFDIDIDEDTNEITMTSLDGGSTIKFTPTNFEPGALYLYVDYSFYKSPTINPPVVGPTTVYDSESDLPSTLLWNTVSSDTTANTTNLTKTIHTHSVYSDDRPDEDSTVTEPSVDNWNSYVKVYRRGFTEKPNDVTVVVSDRVMTHKKFGEVQSSTSVTTNVVDLGGGVTRTDTITTTTETLVRKYSSQTTRTDTEMTAVGTPKMLIYKQNSGNVALDSLFETEATDNRFYPFIPIRNDKQWVENDPIYPHCKKALYKATGGKLNNVITELKKNKDIGDIQYIYGTFGVSLNSPEDTAKEYIYRFFQM…
complement(60674..61510)	PHAGE_Escher_EC1_UPM_NC_041906: putative tail protein; PP_00071; phage; -	0	MSCSAEVEANRLLEELTKGDDFALPDIDMSGPEWDIPGGDGSPIFGAITKITNESLTTREVGGSGTFDALMESAHNHLKAEFKANRITGGEYTKAYIAMMESCMSNAVQFLLGRDQAYWAAALAQIQAVTARVTLATSKAQFVLAKIQALSAKSEYALTKMKIATESETYCAALFNANQMLPQQLKLITEQTEAQRAQTLDTRSDGATVTGSVGKQKELYSQQITSYQRDAEVKASKLFTDAWITQKTIDEGLNPPNGFTNASIDTILTKLKSNNGLN
complement(61587..62222)	PHAGE_Escher_ECBP1_NC_018854: hypothetical protein; PP_00072; phage; -	1.08e-149	MSINDKPTTGVEQNVQGNEDTVNDIAMPSELEVLKQRATLMNIKFSNNISVEKLREKIEAAQVKDEPVVEEAAVNPLGAKQEAGVKKMTLGQKIRAEQTRLIRVRIQNLDPKKKDLPGEIITVANEYMGTVRKFVPFGEVTDNGYHIPYCIYEFLKERKFINITTRKGKNGLPDIRATEAREFSIEVLPPLTEAELAQLAQAQIAAGSLN
complement(62296..63498)	PHAGE_Escher_EC1_UPM_NC_041906: major coat protein; PP_00073; phage; -	0	MLNYNAPIDGQKSSIDGAGSDQMNTYYWLKKAIIQSRKDQYFMPLANTVNMPKNYGKTVKVYEYVPLLDDKNINDQGIDANGATIVNGNLYGSSKDVGNITSKLPLLSENGGRVNRVGFTRLAREGSIHKFGFFYEFTQESLDFDSDDQLKEHLSRELMNGAVQLTEAVLQKDLLAAAGTVLYAGAAVSDATITGEGATPSVVSYKNLMRLDQILTENRTPTQTTIITGSKLTDTKVLGGTRVMYVGSELVPELKAMKDLFGNKAFIEVQHYADAGTLMNGEIGCIDKFRIIQVPEMLHWAGAGAQVTTNPGYRTSMVSGQEHYDVFPMLVVGDDSFSTIGFQTDGKSVKFTIMTKMPGKETADRNDPYGETGFSSIKWYYGILVKRPERLALIKTVAPL
complement(63515..64735)	PHAGE_Entero_Bp4_NC_024142: tape measure protein; PP_00074; phage; -	0	MTTEAATTASDILAMSDDEILNMEAPAIIAEEDTSTQNNPETNGVQTPDEEVDPSAVEDLPTEETSPETEPDEDDSANSLTSNKVDDKVVDTEVDSNGKPITEAEPSTADPGQEQKEEGKQSEGLPADFNYKEGYEKLMAPFKANGKMITPRSPEEAISLMQMGANYTRKMQELQPYRKVMLMLQNNGLMDEEKLSFLIDLDKKNPEAIKKLLKDSGTDPLDFNPEEEINYQGGKHRVTDTEADFATEIDDLKSTQEGQATLGVISSTWDAASKDALYQNRGLLHTIHEQRENGIYDIITNEVNRLQMLGQIPVGTPFIQAYNHVGNLLAQQGAFNQVAKPEPVQAVKPAVQPVVRVARPKQTLANSEQAKAASLNRAATRKATPIVNPLAMSDEDFAK…
complement(64755..65099)	PHAGE_Escher_EC1_UPM_NC_041906: hypothetical protein; PP_00075; phage; -	2.4e-77	MSKESTIAGLEHRLEAAKGAVAHAEDVRKLLENPLFRKVILRQFCVEDCARYVQESGDPLLEPNNRADALNMAQAAGHLRRWLDLAIRMGENEADVILQVEEELDAVRAEPEDE
complement(65113..67383)	PHAGE_Entero_Bp4_NC_024142: portal protein; PP_00076; phage; -	0	MEHQDTFKPLPDPAQSEKLTDWKKEPSIQLLKGDLEAAKPAHDAIMAQIREWNDLMEVKGKAKPPKVKGRSQVQPRLVRRQAEWRYAPLSEPFLSSNKLFKVTPVTFEDELAARQNELVLNYQFRTQLNKVKLVDDYVHSVVDDGTGIARIGWERKTVKIKTETPVFQLYPIENQEQADILQQALQLQAENPREYDETMPEDIKEAVNYFNETGEATYAIQTGVTEVEVEKALVNRPTVEMLNPNNVVIDPSCNGDLDKALYAVISFETCKADLMKNKDRYHNLDKIDWESSSPMTDPDHESKTPSDFQFKDALRKKVVAYEYWGFYDINDDGSLEPIVATWIGSTLIRMEKNPFPDGKLPLVVVPYMPRKRELFGEADAELLGDNQAILGATMRGMID…
complement(67386..67892)	PHAGE_Escher_EC1_UPM_NC_041906: putative Rz/RzI spanin protein; PP_00077; phage; -	3.48e-117	MKMLISKGWPYLLVVVLGATIYFWGNSNGQSTVQKEWDAQKVEDQKALQKLQDKYNALQRNHSYEVGLLTSRLQTAESNYASELARVSSDYDSRMQQSERRASVYKRQAEAGTFECRSLASHASRLDNSLEEGRRLVEELRATVRLRDSQLIELGKQIQADRKLFAQE
complement(67873..68508)	PHAGE_Escher_EC1_UPM_NC_041906: N-acetylmuramidase; PP_00078; phage; -	1.57e-153	MKAKQKLAAKGGAVGGVVAAILGAVFYMEGGYVNNPRDPGGETNHGITHSVAKSHKEVLATEYGWDGSMKGLSKEMAAEIYIDDYVLKPNFVAFADISPAVTHKLVDAGVNTGVTRPAKWLQLSLNEMSRDGKDYPKIQVDGKVGTSTVNAYKALQKKRGKVAACQVMIKLLDAKQLNHYTSLNMPDFTYGWVANRIGNVPLEACNEDAN
complement(68498..68758)	PHAGE_Entero_Bp4_NC_024142: putative holin protein; PP_00079; phage; -	3.6e-54	MVRRLKRKVELVPNWKRCWKWASVQISTLGLILFSAIDIIQPMLTGLPRHILEDIPQGSNIAIALFALNIIGRLIRFRPKDDSHES
complement(68743..69027)	PHAGE_Entero_Bp4_NC_024142: tail length tape-measure protein; PP_00080; phage; -	2.17e-57	LKTLFENQTRDRQDREKLEETLSELRNSINDIGNRLKNVEDSLAKNEPTIEEFITIKHKVVGAGIFGKWVWAGAGAIIGVLAAARREIFTWFAG

## Sheet: Supplementary Table S2
Supplementary Table S2. Annotation of the specific function of ORFs in phage vECPW8 was conducted using PhageScope.
Protein ID	Function classification	Protein Product	Function Prediction Source	Start Point	End Point	Strand	Action
Escherichia phage_1	infection	tail protein	Iterative search	3	2135	-	MNELFSQGGKGSTGILTNKQAIARKFGVKQNEVVYFSVGVDLGGYKVIYDKSTQRAYSLPVLPAETTAVSLNEHAVLVHSAGTVDLGELAATRREFVCLSDSFATDLVVNTRNEVLFHNGIGYTYLGTLPVTITSETNPVGNGDWKPQTGPNLRNDLRLVSAYFKEISEISTTNISDIYDTVCIGVRYVYSRSTGAVDGITKIASADGAVWELTSATGIYASDFCTDTPSLMKAYTTSVALSCDFIIDKNMTGLMASTDDPVSPGNNALKSVICCVSNSTIRFVGDGALRLANQGRPQSHIIYVANGVQNVNIYNPVLEGDRLTNTTVGEHGWGLTILQSSNIRVIGGLYTNMFGDGIYIGMKWGTTDGTVPGNIYIEKPVIRQCRRNGISLTSGENVL…
Escherichia phage_2	assembly	outer membrane	eggNOG-mapper	2184	3311	-	MNAHNPFDAKQDWSNPYCQNSSNDPMVDALLGNAYHVVRTVYCNLGNLKLLYDFLNQYGMVIGIQSEAELKALTTDAKYARIYETAIDGKRIITDYLYVDGDLTGIIPDNPSASGSWVAVSSSSGDQPTEGSSTYILFSYDAVGGETTVNVPVDTVGVPFITVDGFVQIVGKGFEFNPTTGVITLAQELEAGQEVIAFLTGVPASPDKPTIDNWRVVNWLYNYGNAVGGEQVIDIPFEFLDVPAIYVNGLRRYKGLASKSYTIDPNNHRIFLTEPLATDDVLIVSIGGNIETIYATDRTIQEIARGFNIKDSEVILDVDTTTYLNDKAVIYVTGQQKSYKLPPLPTNVRVGSVTGDQLTYVPGNVVVTLIPITIL*
Escherichia phage_3	assembly	virion structural protein	Iterative search	3308	4018	-	MQKLSEVYRGLALSTLKGTGAVTDDRLDIEPDSKPEILAAINEGLVRLHSRFPLRTNSCIVEMKEGRTDYPLQSKYAYSRFTKPTLEIQYPYIMDGFMKPFQDDVIKILNVFDSSGNRRRLNDDSDPHAIFTPRPDTIQCMRPRHFEALNVTYQAKHPVLTGDEEQEVDLADTLMTALHNWVGYRYHTGLNTPEANAKAAEYLQTYESICGEVVDYDLANGSISITETKFEQRGWR*
	infection
Escherichia phage_5	hypothetical	hypothetical protein	eggNOG-mapper	5607	6296	-	MSELTKQQIINALPTNFKNSVTQELVDTINNIIQDQLVAESFRENFISYSGVMKEGKFKTQDYMNAVQYVTYKHMGYSNKEAYFKTFPNRQAELVARGTSEKDISAYVSAYHRGKLVNLIMEQSLVPVWIVNQDNYQKAINVQVELMTTAASEKVRCDAANSILTHLAKPKDQVTNINLDLRENSGLTDLKATLAALAEQQINAINSGVPTKEVAGSKLVRADEDITDV*
Escherichia phage_6	hypothetical	hypothetical protein	eggNOG-mapper	6479	6757	+	MRVHDSKDEYKELDHTKAGILSGDIIITHDEDTYHELAGMMLLDNRHGIKILEPRETYSLEKRPSSLVFFTKLPHSVSVSRSKDSVRMMVTM*
Escherichia phage_7	hypothetical	hypothetical protein	eggNOG-mapper	6958	7353	+	MSIYAFDIDITGVLRKQEPYYLGEPEMVSKFLSKHVVFLPDCGESHEIVGSFFLSNLQINTEILTEPKVYDLTEYSDFETFFPGIRFYKVPGWEMIVEHNLFNKTLSVYFRHIPKGRKIHHEIHTNRPQFC
Escherichia phage_8	hypothetical	hypothetical protein	eggNOG-mapper	7319	7633	+	MKFILTAPSFVKGEFLYTTDFTLEEVIDSNPQHVILVPTLEDYHEVRGQLFLSGNDRKVVCIIPPSVYTDSSAYDALPFMMVSDNYQWDCRHEDEKYHYYYVRK*
Escherichia phage_9	hypothetical	hypothetical protein	eggNOG-mapper	7637	7960	+	MHLYCLLSFATTCYLSPYTLDNILAGKGSVTTILYEPSEEAEEFIGSCIMLGIPITLTKINTSIVVPEGKLVYIFSSQEPMVVTTLTGRLITLYPSTSYLSSDECAP*
Escherichia phage_10	hypothetical	hypothetical protein	eggNOG-mapper	7957	8295	+	MNRVLYLHQYKDEVSVYSENINEAIEWLLLQDCHMLMLSGDLADSTRGSILLLNSPAKLTILNPGEFIKIPAGESAFLFFEPRIEEGFVGLTIDSRPNKDFKRVRIISHETY*
Escherichia phage_11	hypothetical	hypothetical protein	eggNOG-mapper	8282	8608	+	MKLTKIGYAGGPISTTHTTLQDLVPGRLTPIILVPDEQTLHEVKGLALLLNKEVIVEVLEPGKELPWSSYMYSPWHVNADKYTLTFGITNELQTPHLVYASSYLSAYK*
Escherichia phage_12	hypothetical	hypothetical protein	eggNOG-mapper	8810	9133	+	MTTQATVRMTAGTLLGTVNSAATTVADTFSTATKAVGMLNSYVSTMAEKQAIRTKLEMHTFVNKLAEETAMTETLRKKSIEEFCKDSENARIYNAEYSKVIDILTKD*
Escherichia phage_13	hypothetical	hypothetical protein	eggNOG-mapper	9268	9747	+	MNPLLIEILSLFLGLVTDGQTHKSKNHLSGEYKMSIQKFTFGQSNAAASTAKTDKPKAQLWLNIGYVANEGSDDEKFISLPTGIPLDTQEPLPTNSSNADFRAMRCAQNDLLEQLIAYAQNLEPGEEGIINLQVQLRRVKAEAADIPADENKYARKLTF*
Escherichia phage_14	unsorted	unknown	-	10000	10076	+	MLDFITFCVIFYFLGWKLRHKWLLIAKLPFVTIECLIASVKHKKAMTQYYKQQAEEFAKRNQ*
Escherichia phage_15	hypothetical	hypothetical protein	eggNOG-mapper	10240	10368	+	MRKSLIMGTKEDVQKMKGRLAAKKQASEPVRKIVTFNHPCIK*
Escherichia phage_16	unsorted	unknown function	Iterative search	10447	10764	+	MNEIVCILPHSAKIADRNIRIHLPFPLSNPFSRNERTTVEDIEVAYEAYLRNRLISGDKLITAEMERIASFVTDSTGKPVGLIGTESDVNVIRKILLEALSEQPQ*
Escherichia phage_17	unsorted	unknown	-	10748	10981	+	MNNLSDVIVGNEIFVDRKGYARIKLKGTNRTIVRKVYSKPFSNFSIDEVRINNKMYFIDSKVSVCHTDGKTSLEYTY*
Escherichia phage_18	hypothetical	hypothetical protein	eggNOG-mapper	10994	11215	+	MLFSTNYGICPICKKGRGVANHKKCSRILQKQRNQKEWDKILENQHKDEFKETAIKASTQLIRRTNFIEGYQK*
Escherichia phage_19	hypothetical	hypothetical protein	eggNOG-mapper	11212	11466	+	MIITYPTGKNVEYMKHTIQVPHWVKYIALYTRQYKSANTSLIGFSKKPKLTENNIWVSSGRQEEIGFCDLSIVDNNIYGTLRKV*
Escherichia phage_20	hypothetical	hypothetical protein	eggNOG-mapper	11463	11783	+	MKTILVVHDSTFTDVDKMMRNIDYVSQTSQAFNEEFTLYCNAKSPLVPILKESGLPFSTENFPEEPDYVISFIYDLHDGSEISELAMNQWRSKRPVFAFQVLKPKD*
Escherichia phage_21	hypothetical	hypothetical protein	eggNOG-mapper	11786	12136	+	MKEILVFTTNVLGQHTNAAAKLAYKKHGARWGMAYGHYGNSFAIPVRDGNGNRIKEGAIYGFIEGFIAYSSSNPQWDFKVMSNDYLDPYQFINVTGNVLLPEAWRKHLGDAYNYWS*
Escherichia phage_22	unsorted	unknown	-	12139	12399	+	MTYEELWSAQVRARALTRHDIYYALQNELKSRTKLGHISGFIKIPMTSLVWPYQKKSNEFNSNGLHVRIDYLGQENSIRITFWTKR*
Escherichia phage_23	replication	DNA-directed RNA polymerase activity	eggNOG-mapper	12453	13268	+	MYSSIEHQKQLEKLFNKNQLLPRMRKEFEDSEEIDFKAFAAYLEIDYKLLIDAMVQIALHKRADIQTMIGSLMSHSDDAQYIADCLYKMAENDCFNYDPTIDKFGVIYEISEDVQMELEAFQYPLPIVSAPKPVKCNRDTGYYESRGSIILKKNHHEMDVCLDHINRMNNQRLCINWDVANYVKDSRPNMDKPKEGETRQDYEKRVKAFEKYSRTAKEVMELVTKEGNNFSLAHRYDKRGRTYCSGYHISYQGTSYNKAVIEFADKELVED*
Escherichia phage_24	packaging	HNH endonuclease	eggNOG-mapper	13268	13774	+	MKPTQAELMELIDYGPVNGTFHWTHSPLVYINVRGKETGLSGSRGHRKIVINKQEYKAHHVAWCIMTGSWPEQVDHNDTNRANNRWNNLREATHAQNMCNRTMNKNNTSGFKGVRIRNGKYLAQIQVKGTKIALGSFTDPVDAAKAYDAAAIKYFGEFAKTNKELNNY*
Escherichia phage_25	replication	DNA-directed RNA polymerase activity	eggNOG-mapper	13819	15036	+	MQLLTAREYLKVDIANSYGLDKKTWDERIAWFDENEANLLNLVDEAEDSALFFAGVNAWKDMKAGKPIGYAVALDATSSGLQLLACLTGDRSAAELCNVVNYMGENGKPLRRDAYTVIYHKMLDILGEASRIKRSDTKQAVMTAFYGSEAKPKEVFGEGIRLKTFENVMETVASGPWALNKFLLQCGNPDANRYVWVLPDNFHAVIKVMIPEVQTVNFLGKPFDITRMVQGTEEKTRMLSANITHSIDGMVVREMLRRCNFDMNQMSYVKALCEGTGEYTVGSDDNYEMVNTLWTSYEKSGFLSTRIFDYLDSETIALVDTDVILAMLNTMPKKPFPVMTVHDCFRCHPNYGNDLRRQYNQILSDIAKSDLLGFILSQVLGQEFSAGKLDDSLWQDILE…
Escherichia phage_26	hypothetical	hypothetical protein	eggNOG-mapper	15094	15276	+	MLINFEVIFQLILIVLSVLVLATIIRAHKSKFAYCYYGAYSLGCFVIAGWIAFAIYCVNN*
Escherichia phage_27	assembly	Hoc-like head decoration	Iterative search	15351	16184	+	MPTLKVGFNKTTNVVTVLDAGGSIPGGSVEVGTFVHPDATYPDSLVIFHGVRDLLYKRSAKDPSKAGFWPNNIVDMQSISIDMKATPRLTIATKLARVVSAIEGEDINWHVDVAGGKAPFTYKWQFKADTAGAAFADISSSTNQSAATATLTLKGVTAASAGTYKVIVTDANGTTVEDESLLAVGYYEASSLVATPASLDLSVAADITDGKTVTIVAMPVGSSSGALSIKTAPESGRATATIAGNVLTVKPVAAGDATSVVVTNGTVDVTIPITVAE*
Escherichia phage_28	hypothetical	hypothetical protein	eggNOG-mapper	16290	16478	+	MYKEIAFFSFLLGGLIGAGFVAISNTYFGSTPNSVTQTLKHECELNIPRNQNCVMQFIPEKR*
Escherichia phage_29	hypothetical	hypothetical protein	eggNOG-mapper	16475	16660	+	MKLTQSQIIFLRMVQGGSATSNRNNKTAQSLKKLGLVQFNTGLGWSLTPIGVLQLSEMKGN*
Escherichia phage_30	hypothetical	hypothetical protein	eggNOG-mapper	16661	16990	+	MKTLLKGVAVAALIALVPNAQAIKPEPILEGAQAYLDDTRDAFGQGFFMGSMISYIENTNNCVPEGIKYSVILPKIAKVVIYDSAILKMKNTSQIVVYSVHKAYPCTKS*
Escherichia phage_31	unsorted	ATPase activity	eggNOG-mapper	17025	17231	+	MASIDSLTVCNSRQARNFIIRALKAGNVPFLTSSPGMGKSAIIRSIAEEFGMKLIDHRLSTSAPEDLN*
Escherichia phage_32	packaging	HNH endonuclease	eggNOG-mapper	17340	17888	+	MLNINESWKDIVGYEGYYEVSTHGRVRNTHTGMIKNQCVQTSGKYLQVSLWKGNKEKRCLVHRLVAIAFIPNPEDKPQVNHLDKNDKNNHVQNLEWVTISENHLHAFANGRKGSKSRLGEKTSKASQYRYVYWDTKRAVWKASIKIDGKTVNIGRFNTDLEAALAADEAIDSWGWDRIKNFQ*
Escherichia phage_33	unsorted	ATPase activity	eggNOG-mapper	18100	18945	+	MPFRNGDRAEFIPFADLFPIEGDEVPEGYNGWLLFLDEFNSARKEVVAAAYKLILDRMTGQKKLHPNVMIVCAGNKATDRAIVNPLGTAMQSRVVHFEMELNFDIFVEDVMIPQQWDERLVAFLHANPGYLHDFDPAHKNKTFCCPRTWDFVNKDLKNQPEGALPDEDSLYYSGFVTPGKAVEFVQFTQVYNRIITIEKVVKDPLGCALPEDNNLCWATVNHLANKTTEENFADVLQYIERFKTFTHKILYFRTVGRALPELQATPEWRKAAANISRYIHG*
Escherichia phage_34	unsorted	VWA-like domain (DUF2201)	eggNOG-mapper	20000	20125	+	MNQFPQHTLSDEQLMREYDRIQAQAFLGRSAAFFGSLLCSLKFSWKRGDCPTACTDGIELHFNPDFFIWMCPDARETVLMHELWHVAYLHDIRRGSRDPEVWNQACDHFINLQLEEDGYKFTGIDEGICKDPQYKGWVEEDIYDDLMKNPQKRQKPSGGAGAGLAGDMKSPTSGQSQGAVVNNVVRAMQSQKMAGGTMPGKGAGRMEEVITQFLKPVVPWQEVLMNFFTDIDDTHYTWARPNRRYTDIYLPSLEDDEGRLRHLAYFEDVSGSISSADSLRFNSEVAYVKSQFNPKKMTLITFDDVIQEEIDITEEDTFEEIKITGRGGTNLEPVRDWIIKNKPTAAIIFSDMYVRPMEELPFDIPIIWCVLNNPNATVPFGEVVHIPKGMK*
Escherichia phage_35	unsorted	dUTPase	eggNOG-mapper	20125	20631	+	MVVNGNSLYRSSQLLDVPDHKVSEHGVSYGLGEAGYDIRIKQDITFYRLFGLIPMVKVVDGKQVSRHFGKFTLASAIEKFNMSPSCVAIVHDKSTWARHALSVFNTVIEPGWKGWLTLELVYHGRKKLHIPAGSGIAQVLFHLVQEPANYNGKYMNQENKPVAARSSK*
Escherichia phage_36	hypothetical	hypothetical protein	eggNOG-mapper	20641	20850	+	MSVFQVTHATSDVRLTINAANVIAVEQIPQSDHARVIFVDNNYIETKETYRSVRNYLKKALTPASKDSE*
Escherichia phage_37	infection	Superinfection immunity protein	eggNOG-mapper	20924	21166	+	MESLAAILVMLFVLAVYLIPTIIAFSRGHVSKWGIGVLNIVLGWSLVFWVVALIWSLSNKGQNQVTNVTVVQTNGGSKAE*
	immune
Escherichia phage_38	hypothetical	hypothetical protein	eggNOG-mapper	21284	21667	+	MPNRQNGKSILYGLDLSKLEQTAMLTLGKTMHDQVENETESDVYALMQDLIQKGWPSRIFNVPSYIPPEPHLKSKVDHIIDKFWAYPGEGHMYLYLEQLRKNPITRDLFKGKSTTHHCPWYRRGSKY*
Escherichia phage_39	hypothetical	hypothetical protein	eggNOG-mapper	21667	22110	+	MRIPFLRKREQIHVLYKKGIENEYELNRKSRSYITKLFMGTNNPDRLLDFVFEQVFIIYSLAMSAGSQEVSDKARHALCMLRKEYEALMYEDLYSFKKETAVACSEALTEGVAVLQELPRSEFKLVYVQVKRITETRSGITNYLRSF*
Escherichia phage_40	replication	flavin adenine dinucleotide binding	eggNOG-mapper	22110	23054	+	MIKASVIADSVHPETGTRITTFELVYPRFIHSEFMTHRVFNRNASSSRAIPTSKLIEQVRNEPVMPSHWGKNQKGMQAFEELTPMEIEDAKFIWDNAASAAAVYAEQLRRGQVHKQIVNRILEPFTHIRVVVTSTSWANFYGLRDHKDAQPEIRELAQAMRKAHEESTPRALSYGQWHMPYIAHIDRVGAHNFCKRNRITRDEPSVAEVYGLLLKVSAARCARASYNNFEGRPSTIEEDLGLFAKLVEDQPIHASPTEHQATPMNLGEKYVNNMNPVTWEQGVTSMDKEGNLYSGNLLHFIQFRKLIPGEAITE*
Escherichia phage_41	hypothetical	hypothetical protein	eggNOG-mapper	23051	23263	+	MKKLALYAMLISALLTLTYAYKVAFVVGTDIQLILASVLFFVSEIGLWCIYYFARDYEAIREHDEAKERM*
Escherichia phage_42	hypothetical	hypothetical protein	eggNOG-mapper	23351	23563	+	MPAKYRIKDTPVMCEGEKGDIVHACIQDDFNAAQMLTQMTNTLHVSVTLDPTGDYPCFPIPAHNLEQIYD*
Escherichia phage_43	hypothetical	hypothetical protein	eggNOG-mapper	23556	23870	+	MINPEVIHSKTGKAVPLSEIAVTGDIAACPANIASLCMCIAALAEERKLWLEPSKEMVLAGMAELNALLKEMYDENGQLVEPTDDQISDAVVFVLQAMAGKRNG*
Escherichia phage_44	unsorted	unknown	-	23863	24075	+	MVKFKPGDVFYDSKNKCHFVLELELRVLESFCVRMLTKNNNLYGKPLTLVGYNHLELSRFTLVGRKAVIK*
Escherichia phage_45	lysis	RIIA lysis inhibitor	Iterative search	24103	26670	+	MLVADTNEVATSATLGGKETIAFGISDDPAFFHVLSTSLYNNPTLAVVRETICNSWDAHIEAGKTDTPIRITIDTDNFITFRDYGNGIPDELIGSIYGVYGASTKKANSSATGGFGLGCKSPFAYTDSFQVTSWNQGKMSVYNVAKAAIENDGKPGIVPIVTNIPTEESGMEVKFQLGKHDVNTFVHYITSIVFNGEIKAELSIPKLVKTEAGNSIQQGDYTLLNTLGMSFEPGSYDMSDSWYKGYMGNSNIFVRYGNVMYPIVSSPASEEAVGLILNFMNIIGASNLVVQAAPDTLAIAPSRETLSNQKLTDDGITTLCVDLVDRMEKEIKAKIPEAIKQVEKYASEATTCYWKYPPFLSAVKDSIVQRYMSSSLWAKQRKHHIKHWRNLSNKALLAR…
	regulation
Escherichia phage_46	lysis	RIIB lysis inhibitor	Iterative search	26675	28720	+	MKIELISIIALAVDSRNLTLWKPDGSTIVYPQSDLRVARIVSEAQTKGLGTTKDQVEVNIAPEVELRTEYLEAEKNTNGFVRFFKVAKAKLKEFFQDGTGTQPDRIISDIKLGNPTKTLVSKAMDTFLAVQANEPEVTVSDGFYDSRDNLMWVTGWNKDHNHPALVRFINDVLRCGYDHTNRTLAQDWPIAIRAVSDDEMGEFAKQAQHIKGVHIVFTSRDETPLPYVEVVKTTNQDKLAAASEKLAALGAISTDDANFHTDVKEDEVVVAVTNNGVIPGVENLHRHLRQSAKLKDYKGFTKFLERLAPVIKDRLHSVEDLMKFMETAELPIADDGSILFLKRLKFKEVNGGKRVFVDCHSGNIRQWVGCKVQVREDLVDPDRRQDCSNGLHVASMSYI…
	regulation
Escherichia phage_47	hypothetical	hypothetical protein	eggNOG-mapper	28783	29178	+	MSKVFRSNRKATDEDIIRMNAVGLSLATIAKTLGVHPTTVTLRLRSLNIEPADTRRTFMENVLRPLPTHVADWLSEQVGPAYEIRSYVRDLILEAYNNRHLNQESEHDKFIRLYAGKYGSLVPESSTKSDE*
Escherichia phage_48	unsorted	hydrolase activity	eggNOG-mapper	29261	29563	+	MQVLADAQAALGKLSLLMKTNHMAIFPANSNRLALLDSLADQIVTATGVGTFLGMNVPGALAEVNRSNYSKFEDGEPVFNENMKVMKGKDYTPPDLTPYI*
Escherichia phage_49	hypothetical	hypothetical protein	eggNOG-mapper	29571	29702	+	MTEDFLTWFEKTFPVHLWPSEEEREELKTYTWLAWRDAKRVTT*
Escherichia phage_50	replication	UvrD-like helicase C-terminal domain	eggNOG-mapper	30000	31052	+	MFSKPTKAPLNKGQEAVAKEFFDFLLDPNATEFNISGPGGTGKTFLMSHLIDDTMPAYMETCSLMGTKPMYNEVVMTATTNKAAEVLAQATGRPTSTYHSFQGLIVKNDFKTGEANVVPSKSFNIKKNKIIFVDEASMIDRQLLKYAREGTHQCKLVFVGDASQLLPVKENKSPVYAGNIPTHYLTEQMRTDAPELKALHQQLRDTVEGKTGFLPIKCIPGIIDWVQGEEMEKLVLSHFTQPTNSRIVAYTNDQVINYNNYIREANGYVGEYSIGEQLVSNSAVRLGVEDRLSIEQDVKLIDQDSSTRMIQVTGDLELEVRDSTLDLGYGGIVSEVPVPTDPEYFNRLVKWLGKEKNWEPYFRLKETIPDLRATHACTVHKSQGSTYDTIFIDADDLSS…
Escherichia phage_51	hypothetical	hypothetical protein	eggNOG-mapper	31063	31593	+	MPQIGSATIGQVANSSEIVKHLFLAELVRLDSVLNGIIDKNDRINGIDVSAGFLYQGEFYQRSNAARPPTYGERLTLNPELWPAMDKYLKASSRLIMEVHLVNQTVYRLVRGCMSYQDVRDALPECLVAQDQTGKYKELPRTREAAWTLAGDPMAIKQYEKILPSIEYYAASHLIF*
Escherichia phage_52	replication	DNA polymerase family A	eggNOG-mapper	31603	34182	+	MRYITSQDTGKYPIAILGHQIRREEMIKTYLLPNDLSMEDFIFIELHSAPGKKKTPAREIKEFIQQELQQVLDDAETQYIICTDSDYFKILTKEAKAEANLGYVCDSVWGKQKVIYAPSYRQVFYDPPVVKAKIAQGMDALLNHIRGQYAEPGQGIIEFEAYPDTPEKIKAWLDQLLEMNKPLAIDIEAFGLKHYNAGIGTITFCWSKTQGIAFNVDYEPIPGATEAPYGRINRNDVVRNLLREFFIKYTQRQMYHNISYDVYVLIYQLFMDNLIDTEGLLYGMEIMLRNWDCTKLITYLATNSCAGNHLSLKDQAQEYAGNYAQDDIKDIRLIPNEQLLRYNLIDGLCTWYTYEKHWDTLIADDQLDVYNNIFKPACEDIIQMQLTGMPMNMDTVNQV…
Escherichia phage_53	hypothetical	hypothetical protein	eggNOG-mapper	34179	34484	+	MTKSTKETVVRKYHWMVAAQVVFQLPKVDDGSLLTMNTMLLTDEPYVTYKDLARANHSLKISLDQRFDTSVDLKDIVYLSLSNLGLMSEPEFQANMIPKDK*
Escherichia phage_54	unsorted	3'-phosphatase, 5'-polynucleotide kinase	Iterative search	34484	34960	+	MAKLSGGLNNWYVVPVKHPQRKEQEPYQAECEDIIQALGMTFDEGCAFKALWRNAAARMGNGKPGNTAVYDAEKLVHYANRILAKEKLASELFPDPATNVNTVGSYWHHTNNGKPHFTKEFSFIEIVYKDERDEIYSYNFNQLSEIKWNRVHRYRITY*
Escherichia phage_55	packaging	HNH endonuclease	eggNOG-mapper	35032	35529	+	MKQRIAHDRLLQLVSYDPISGIFTRRNTGKVSGYLMKSGYTQLRVDSVLYYGHILAWFYVHGVWPTDRIDHKDNIRHHNWIDNLREATHKQNNQSAVLSKTNTSGFKGVSFSKNLGKYRATIWVNSKPITLGFTDDPREAAVLYDEAAITHYGEFAKTNKQLGLL*
Escherichia phage_56	packaging	exonuclease activity	eggNOG-mapper	35526	36506	+	MKLTNKHDVSLALAVWLVTDDYDYVDNPKYLSVTTLLKPIKQIVMKHRVDLSDQSIDVMDFVSTSMGTGLHDSIEKAWKLGHKTALKKLGYPQRVIDAVVINPTKEDFDANPDLIPIYIEQRGTKVVKGWTIGGKFDIVTEGLLQDFKSTSTYSWVAGSRDDEHKMQGSLYRWIHNDIITEDVIRINYIFTDFMKHMANSNPNYPANRIMHKDIPLLSVEKTERWVEEKIHLIEKYWNTPEEEIPECTDEELWRTEPQFKYFSDASKVDVPGARSTKNFDDMASARIFMAEKGGKGAIKVVEGQVKRCLYCPVASICKQRERYFPS*
Escherichia phage_57	replication	DNA primase	Iterative search	36503	38656	+	MSIDLTGVTHHAAIEEIVDVLCNKTQNNDRGFFRVEVAYFLAKMASCMGATIVTKDRGDLPVNIYAMALATSGFGKGHSVNIIEDGFMTGFRKRFMEDTMPVIANDRLWKIANERAARQGTDQNDEFDKVEAEYKRAGAYPFTFDSGTPPAVKQLRHKLLMAGCGSINLQIDEIGSNLLANTDVLTLFLELYDQGKVKQKLTKNTAESVRGEELDGKTPANLLLFGTPSKLLDGGQTEDQFYDFLDTGYARRCLFAIGHLDKRAHATMSPEEIYRNLIKQDNVQSLGKWANHFHSLADPNLFGFKMVVEDAVGIALITYKIDCEKKAEAMADHEEIRKAEMSHRYFKALKLAGALAFVDQSSFIEMSHLKQAILLVEESGAAFQGILNREKAYVKLAKY…
Escherichia phage_58	unsorted	AAA domain	eggNOG-mapper	38713	39048	+	MTEVIPNDMNTQLILIAGFSASGKSASLRNIRNQERWLYLNTEAGKRLPFRNKFNTYNIEDPYQIWEAFDVASPGGEMADDVDGIIIDSATFMMDMLESQYVLPSANTQKA*
Escherichia phage_59	packaging	restriction endonuclease	Iterative search	39181	39672	+	MSKKRFGNELHPLYYTWLTIKQRCDNPKHASYKNYGARGITRAEEFSDFKVFAAYLESLDGYADRERLGLTLDRIDGSLGYVPGNLRWATRTTQAINSRKRRTSKATYLGIGLNTTKKKWSARICNGNERIFVGNFDSEIEALEARNAYIIEHGLPHAIQKIK*
Escherichia phage_60	unsorted	AAA domain	eggNOG-mapper	40000	40261	+	MRTLLNVSWGDFAQFFKILLQQKVVKFGKPVIITAHAKDELDEAAGVMKTFIPVKGSLKNNGLEAYFSTVVYAERVDIKELEKYGNKMLEITEEERDLGYKHVFQTRPTKKSVGKRLRSPMGMFDKSETYIDNDAQKLLDHLAEYYA*
Escherichia phage_61	replication	single strand DNA binding protein	Iterative search	40301	41104	+	MSLFSNLKEKTKNVEAVKDSLGGGGFGVKESDIYTGTVKVAYVGKADSGADWMQLIIEDLKNSDGVPAGEFRAQVYFTSGNAKGNKPTYEKNGKEYFLPGYTVINDMMLMATGTELPEADFEEKIVKVYDFDAKAEVNKSVMVPVDLVGQTVTFALEKVLESKQVKGDNGYVDSGETREVNEIQKVFHSELLVTVVEAQEAEKAEKELTPELAVFYAAWLEKNKGKTRDKTKGSAGGNGKGGLPPKPGAGTGTGTTPAGGKSLFGKR*
Escherichia phage_62	replication	nucleic acid binding	eggNOG-mapper	41104	41658	+	MKIPIVGADISLRNWGLARGMLDIESGVFEQVELKLVQTEVDHNKQVRTNSKDIQAAHDLFLGCEEWLRSAKAVFVEVPVGSQSANGMKSYGVCVGLIGAFRALGCPIFEVSPIENKLALVGDKTASKDTMIRAAHAIYPEANWLTDKKGKLLNKNEHLADAIGAIHAGVNLPAFQNLIKLLKA*
Escherichia phage_63	hypothetical	hypothetical protein	eggNOG-mapper	41660	42112	+	MQIILNQSEVEAAVQAYVDDQINLAGDINIVINADGTASVGINEEVSHEDDTPPLVEKKTRRSRKNPQEAKHRPVEPEPEEVVEEAKVEETQTSTGGPNGNSTPEPEEAVAEPEAQEEVVQEEDMKEDRELPPEERPVTKPSLFAGLKRS*
Escherichia phage_64	assembly	Phage protein (N4 Gp49/phage Sf6 gene 66) family	eggNOG-mapper	44161	44541	+	MATVSKEAIEAKIKSVYYFNGADAVKSAFVDPSALPADDLANLGLTTHCIIILENDFKVEGVSACVDPAIYDEQKGRQYAYENAFNKIWELEGYLLRQALHEKEETAKALASFAENNTCDGGGCTI*
Escherichia phage_65	hypothetical	hypothetical protein	eggNOG-mapper	44666	44899	+	MTQVSITSVVREAILNNTVRTYSFDEISEKLGVTRYIAKKLYFSFLWFPSEETLRKIKETGKFPSEGRKPKMWRTHD*
Escherichia phage_66	hypothetical	hypothetical protein	eggNOG-mapper	44892	45098	+	MTKSFAAHQLRVLDELGALNQKIHDLSVFINTNETFTKLDQFDQALLRTQLDTMSAYARVLELRISRF*
Escherichia phage_67	lysis	metallopeptidase activity	eggNOG-mapper	50000	55489	-	MSTFDRLAGFADSITNAKQVDVSTATSRKQAEQGQNPFQLTPQNAYQLQAGRAGNLGAGAFEPGSLQADFTQASPLEIINKYGNEQGLQILNSRANAADAVRQDLSKQRTNAEAFGDTLSGVGLGVANTLGGIAALGTGLVNDNAGASIASSLDWLNKGVHNLQSDALNARRNVVQNQNVISAQENEKLYKQDIAKGESELVASLSRIGRDAYDSVANTLSNDMAATDGIAEGVGSLFTGGPLIRGVSALGKVMVGGDKAVKGITLAAELGSRPARTALATGRIAAPAIAIGGMEAGGAYQQTANEIMEMPFSELAAKSPVYQQHIKDGLTPEEARRQTASETGITAAGLTAPVAALTGPLVSKFELNPLKVGSLAGAGSNLLRETVEEGIQSGTSQFA…
Escherichia phage_68	lysis	lytic transglycosylase activity	eggNOG-mapper	55584	57548	-	MSQITWRNVDAPNFSGVGDNIRTFGNMIGNATSGLSDALGNFQNAAKQEAGNAVMMNAMQYQDPTEYRNALASGALFQGVDPSLVSQRTLQNLDERAGTLLTQQGQQGTNDYNAYTFGRLKDVNSALDNASPAIRLLSEAYQSGDQNRINTALGQTRDALSALPADQQLELLSSLQGQGGAAINQAQNRFDLGVAQRNDADSQAAMGVMSQITRGAENPNDARLLAEAYSKNLSPVAQARLQEILARAYPGVYGNNVGATSAPGTAGTRQGSPYDVTYQFAGTSTPITQMSIGDVIKHQDVMKTNQGASPVGAFQINQATLQDFAPKVLGSDWQNQPLSPENQEKIGKAIFEARKNGNLKDTWAALPNSTPGAYKDMTWEQIKPVIAQAEVGADPFALI…
Escherichia phage_69	hypothetical	hypothetical protein	eggNOG-mapper	57561	58004	-	MDLSFLTGNQIPQPAAMSWMSNNNQNFNTPAMNYNPGAAIGMSTNFGTSAPNTFMSGSASQLGMNVPTFQLGLGALGSLANIYSGFQANKLAKDQLNFTKSVTNTNLNNQIKSYNTALEDRARSRATAENRDQSTADAYIAANKLTR*
Escherichia phage_70	hypothetical	hypothetical protein	eggNOG-mapper	60000	60672	-	MGLFSSKTKVYVASSVYNMAGDIHKRPNYMKTVVIGNIVSNTGFTMADTISDSYLNGPGIRMRLFSSWSKNHYDSKIGMAGSSLGVLAKIDPTVIEGQITPPAGESVYVQAAEIGFADFEQWCDQYLYENAPSRIMERFDIDIDEDTNEITMTSLDGGSTIKFTPTNFEPGALYLYVDYSFYKSPTINPPVVGPTTVYDSESDLPSTLLWNTVSSDTTANTTNLTKTIHTHSVYSDDRPDEDSTVTEPSVDNWNSYVKVYRRGFTEKPNDVTVVVSDRVMTHKKFGEVQSSTSVTTNVVDLGGGVTRTDTITTTTETLVRKYSSQTTRTDTEMTAVGTPKMLIYKQNSGNVALDSLFETEATDNRFYPFIPIRNDKQWVENDPIYPHCKKALYKATGGK…
Escherichia phage_71	assembly	virion structural protein	Iterative search	60674	61510	-	MSCSAEVEANRLLEELTKGDDFALPDIDMSGPEWDIPGGDGSPIFGAITKITNESLTTREVGGSGTFDALMESAHNHLKAEFKANRITGGEYTKAYIAMMESCMSNAVQFLLGRDQAYWAAALAQIQAVTARVTLATSKAQFVLAKIQALSAKSEYALTKMKIATESETYCAALFNANQMLPQQLKLITEQTEAQRAQTLDTRSDGATVTGSVGKQKELYSQQITSYQRDAEVKASKLFTDAWITQKTIDEGLNPPNGFTNASIDTILTKLKSNNGLN*
	infection
Escherichia phage_72	hypothetical	hypothetical protein	eggNOG-mapper	61587	62222	-	MSINDKPTTGVEQNVQGNEDTVNDIAMPSELEVLKQRATLMNIKFSNNISVEKLREKIEAAQVKDEPVVEEAAVNPLGAKQEAGVKKMTLGQKIRAEQTRLIRVRIQNLDPKKKDLPGEIITVANEYMGTVRKFVPFGEVTDNGYHIPYCIYEFLKERKFINITTRKGKNGLPDIRATEAREFSIEVLPPLTEAELAQLAQAQIAAGSLND*
Escherichia phage_73	assembly	viral capsid	eggNOG-mapper	62296	63498	-	MLNYNAPIDGQKSSIDGAGSDQMNTYYWLKKAIIQSRKDQYFMPLANTVNMPKNYGKTVKVYEYVPLLDDKNINDQGIDANGATIVNGNLYGSSKDVGNITSKLPLLSENGGRVNRVGFTRLAREGSIHKFGFFYEFTQESLDFDSDDQLKEHLSRELMNGAVQLTEAVLQKDLLAAAGTVLYAGAAVSDATITGEGATPSVVSYKNLMRLDQILTENRTPTQTTIITGSKLTDTKVLGGTRVMYVGSELVPELKAMKDLFGNKAFIEVQHYADAGTLMNGEIGCIDKFRIIQVPEMLHWAGAGAQVTTNPGYRTSMVSGQEHYDVFPMLVVGDDSFSTIGFQTDGKSVKFTIMTKMPGKETADRNDPYGETGFSSIKWYYGILVKRPERLALIKTVAP…
Escherichia phage_74	assembly	tail length tape measure protein	Iterative search	63515	64735	-	MTTEAATTASDILAMSDDEILNMEAPAIIAEEDTSTQNNPETNGVQTPDEEVDPSAVEDLPTEETSPETEPDEDDSANSLTSNKVDDKVVDTEVDSNGKPITEAEPSTADPGQEQKEEGKQSEGLPADFNYKEGYEKLMAPFKANGKMITPRSPEEAISLMQMGANYTRKMQELQPYRKVMLMLQNNGLMDEEKLSFLIDLDKKNPEAIKKLLKDSGTDPLDFNPEEEINYQGGKHRVTDTEADFATEIDDLKSTQEGQATLGVISSTWDAASKDALYQNRGLLHTIHEQRENGIYDIITNEVNRLQMLGQIPVGTPFIQAYNHVGNLLAQQGAFNQVAKPEPVQAVKPAVQPVVRVARPKQTLANSEQAKAASLNRAATRKATPIVNPLAMSDEDFAK…
	infection
Escherichia phage_75	hypothetical	hypothetical protein	eggNOG-mapper	64755	65099	-	MSKESTIAGLEHRLEAAKGAVAHAEDVRKLLENPLFRKVILRQFCVEDCARYVQESGDPLLEPNNRADALNMAQAAGHLRRWLDLAIRMGENEADVILQVEEELDAVRAEPEDE*
Escherichia phage_76	assembly	host cell wall	eggNOG-mapper	65113	67383	-	MEHQDTFKPLPDPAQSEKLTDWKKEPSIQLLKGDLEAAKPAHDAIMAQIREWNDLMEVKGKAKPPKVKGRSQVQPRLVRRQAEWRYAPLSEPFLSSNKLFKVTPVTFEDELAARQNELVLNYQFRTQLNKVKLVDDYVHSVVDDGTGIARIGWERKTVKIKTETPVFQLYPIENQEQADILQQALQLQAENPREYDETMPEDIKEAVNYFNETGEATYAIQTGVTEVEVEKALVNRPTVEMLNPNNVVIDPSCNGDLDKALYAVISFETCKADLMKNKDRYHNLDKIDWESSSPMTDPDHESKTPSDFQFKDALRKKVVAYEYWGFYDINDDGSLEPIVATWIGSTLIRMEKNPFPDGKLPLVVVPYMPRKRELFGEADAELLGDNQAILGATMRGMID…
Escherichia phage_77	lysis	Rz-like spanin	Iterative search	67386	67892	-	MKMLISKGWPYLLVVVLGATIYFWGNSNGQSTVQKEWDAQKVEDQKALQKLQDKYNALQRNHSYEVGLLTSRLQTAESNYASELARVSSDYDSRMQQSERRASVYKRQAEAGTFECRSLASHASRLDNSLEEGRRLVEELRATVRLRDSQLIELGKQIQADRKLFAQE*
Escherichia phage_78	unsorted	Glycosyl hydrolase 108	eggNOG-mapper	67873	68508	-	MKAKQKLAAKGGAVGGVVAAILGAVFYMEGGYVNNPRDPGGETNHGITHSVAKSHKEVLATEYGWDGSMKGLSKEMAAEIYIDDYVLKPNFVAFADISPAVTHKLVDAGVNTGVTRPAKWLQLSLNEMSRDGKDYPKIQVDGKVGTSTVNAYKALQKKRGKVAACQVMIKLLDAKQLNHYTSLNMPDFTYGWVANRIGNVPLEACNEDANL*
Escherichia phage_79	lysis	holin	Iterative search	68498	68758	-	MVRRLKRKVELVPNWKRCWKWASVQISTLGLILFSAIDIIQPMLTGLPRHILEDIPQGSNIAIALFALNIIGRLIRFRPKDDSHES*
Escherichia phage_80	hypothetical	hypothetical protein	eggNOG-mapper	68743	69072	-	MNESGELLLVRLEERLKTLFENQTRDRQDREKLEETLSELRNSINDIGNRLKNVEDSLAKNEPTIEEFITIKHKVVGAGIFGKWVWAGAGAIIGVLAAARREIFTWFAG*
